# Supplementary material for: Histone divergence in trypanosomes results in unique alterations to nucleosome structure
Source: Nucleic Acids Res. 2023 Jul 10;51(15):7882–99. doi: 10.1093/nar/gkad577 (PMC10450195; doi:10.1093/nar/gkad577)
Supplement: gkad577_Supplemental_Files [file gkad577_supplemental_files.zip]

Archive with 4 entries (4 files):
- ALL Supplementary Figures_a4_proof_correction_ref_added.pdf
- Supplemenatry_Movie_1_MQ.mov
- Supplementary_Data_Files-20230602T103430Z-001.zip
- Supplementary_Movie_2_MQ.mov
